# Supplementary material for: Synthesis, Characterization and Physicochemical Properties of Biogenic Silver Nanoparticle-Encapsulated Chitosan Bionanocomposites
Source: Polymers (Basel). 2022 Jan 24;14(3):463. doi: 10.3390/polym14030463 (PMC8840532; doi:10.3390/polym14030463)
Supplement: Supplementary file 1 [file polymers-14-00463-s001.zip]

Archive with 1 entries (1 files):
- polymers-1526771-supplementary.pdf
